# Supplementary material for: Two new species of Xestoblatta Hebard, 1916 from Brazil, a redescription of Xestoblatta roppai Rocha e Silva Albuquerque & Fraga, 1975 and a key for the species of the buscki group (Blattodea, Ectobiidae, Blattellinae)
Source: Zookeys. 2015 Oct 12;(526):117–29. doi: 10.3897/zookeys.526.6077 (PMC4607848; doi:10.3897/zookeys.526.6077)
Supplement: XML Treatment for Xestoblatta buhrnheimi [file zookeys.526.6077-treatment1.xml]

<!DOCTYPE tp:taxon-treatment
  PUBLIC "-//TaxonX//DTD Taxonomic Treatment Publishing DTD v0 20100105//EN" "tax-treatment-NSO.dtd">
<tp:taxon-treatment xmlns:tp="http://www.plazi.org/taxpub"><tp:treatment-meta><kwd-group><label>Taxon classification</label><kwd><named-content content-type="kingdom">Animalia</named-content></kwd><kwd><named-content content-type="order">Blattodea</named-content></kwd><kwd><named-content content-type="family">Ectobiidae</named-content></kwd></kwd-group><mixed-citation publication-type="journal"><person-group><name><surname>Silva-da-Silva</surname><given-names>Luiz Rafael</given-names></name><name><surname>Lopes</surname><given-names>Sonia Maria</given-names></name></person-group><article-title>Two new species of <italic><tp:taxon-name><tp:taxon-name-part taxon-name-part-type="genus">Xestoblatta</tp:taxon-name-part></tp:taxon-name></italic> Hebard, 1916 from Brazil, a redescription of <italic><tp:taxon-name><tp:taxon-name-part taxon-name-part-type="genus">Xestoblatta</tp:taxon-name-part> <tp:taxon-name-part taxon-name-part-type="species">roppai</tp:taxon-name-part></tp:taxon-name></italic> Rocha e Silva Albuquerque &amp; Fraga, 1975 and a key for the species of the <italic><tp:taxon-name><tp:taxon-name-part taxon-name-part-type="species">buscki</tp:taxon-name-part></tp:taxon-name></italic> group (<tp:taxon-name><tp:taxon-name-part taxon-name-part-type="order">Blattodea</tp:taxon-name-part></tp:taxon-name>, <tp:taxon-name><tp:taxon-name-part taxon-name-part-type="family">Ectobiidae</tp:taxon-name-part></tp:taxon-name>, <tp:taxon-name><tp:taxon-name-part taxon-name-part-type="subfamily">Blattellinae</tp:taxon-name-part></tp:taxon-name>)</article-title><source>Zookeys</source><day>12</day><month>10</month><year>2015</year><volume>2015</volume><issue>526</issue><fpage>117</fpage><lpage>129</lpage><pub-id pub-id-type="doi">10.3897/zookeys.526.6077</pub-id></mixed-citation></tp:treatment-meta><tp:nomenclature><tp:taxon-name>
                            <tp:taxon-name-part taxon-name-part-type="genus">Xestoblatta</tp:taxon-name-part>
                            <tp:taxon-name-part taxon-name-part-type="species">buhrnheimi</tp:taxon-name-part>
                            <object-id xmlns:xlink="http://www.w3.org/1999/xlink" content-type="zoobank" xlink:type="simple">http://zoobank.org/C3B1EE44-7AE8-4605-AEE3-7119CD3739DE</object-id>
                        </tp:taxon-name><tp:taxon-status xmlns:xlink="http://www.w3.org/1999/xlink" xlink:type="simple">sp. n.</tp:taxon-status><xref ref-type="fig" rid="F1">Figs 1–11</xref></tp:nomenclature><tp:treatment-sec sec-type="type material"><title>Type material.</title><p>Holotype ♂. BRAZIL, Amazonas, Coari, Rio Urucu, ROC 27’ - <named-content xmlns:xlink="http://www.w3.org/1999/xlink" content-type="dwc:verbatimCoordinates" xlink:type="simple">4°49'34"S/ 065°15'37"W</named-content>, 05–18/03/1994. P.F. Bührnheim et. cols. (Shannon trap), in <named-content xmlns:xlink="http://www.w3.org/1999/xlink" content-type="dwc:institutional_code" xlink:type="simple">MNRJ</named-content>.</p></tp:treatment-sec><tp:treatment-sec sec-type="Diagnosis"><title>Diagnosis.</title><p>This species is characterized by having supra-anal plate with lower margin with two small medio-lateral protuberances; left paraproct slender, weakly sclerotized, folded on itself; right paraproct hooked, strongly sclerotized, round apically, reaching beyond half of plate and covered with spines ventrally; genitalia with left phallomere hooked, concave, sclerotized, slender apically;. median sclerite long, slender, with lanceolate tip (Fig. <xref ref-type="fig" rid="F1">10</xref>). Right phallomere triangular medially, weakly sclerotized and bearing convex sclerotized structure apically.</p><fig id="F1" position="float" orientation="portrait"><label>Figures 1–11.</label><caption><p><bold>1</bold> Habitus, dorsal view, of the species <italic><tp:taxon-name><tp:taxon-name-part taxon-name-part-type="genus">Xestoblatta</tp:taxon-name-part> <tp:taxon-name-part taxon-name-part-type="species">buhrnheimi</tp:taxon-name-part></tp:taxon-name></italic> sp. n. holotype male (<named-content xmlns:xlink="http://www.w3.org/1999/xlink" content-type="dwc:institutional_code" xlink:type="simple">MNRJ</named-content>) <bold>2</bold> Pronotum, dorsal view, holotype male (<named-content xmlns:xlink="http://www.w3.org/1999/xlink" content-type="dwc:institutional_code" xlink:type="simple">MNRJ</named-content>) <bold>3</bold> Head, ventral view, holotype male (<named-content xmlns:xlink="http://www.w3.org/1999/xlink" content-type="dwc:institutional_code" xlink:type="simple">MNRJ</named-content>) <bold>4</bold> Tergal modification of the tergite I, dorsal view, holotype male (<named-content xmlns:xlink="http://www.w3.org/1999/xlink" content-type="dwc:institutional_code" xlink:type="simple">MNRJ</named-content>) <bold>5</bold> Tergal modification of the tergite VII, dorsal view, holotype male (<named-content xmlns:xlink="http://www.w3.org/1999/xlink" content-type="dwc:institutional_code" xlink:type="simple">MNRJ</named-content>) <bold>6</bold> Subgenital plate, ventral view, holotype male (<named-content xmlns:xlink="http://www.w3.org/1999/xlink" content-type="dwc:institutional_code" xlink:type="simple">MNRJ</named-content>) <bold>7</bold> Supra anal plate, dorsal view, holotype male (<named-content xmlns:xlink="http://www.w3.org/1999/xlink" content-type="dwc:institutional_code" xlink:type="simple">MNRJ</named-content>) <bold>8</bold> left paraproct, dorsal view, holotype male (<named-content xmlns:xlink="http://www.w3.org/1999/xlink" content-type="dwc:institutional_code" xlink:type="simple">MNRJ</named-content>) <bold>9</bold> left phallomere, dorsal view, holotype male (<named-content xmlns:xlink="http://www.w3.org/1999/xlink" content-type="dwc:institutional_code" xlink:type="simple">MNRJ</named-content>) <bold>10</bold> median sclerite, dorsal view, holotype male (<named-content xmlns:xlink="http://www.w3.org/1999/xlink" content-type="dwc:institutional_code" xlink:type="simple">MNRJ</named-content>) <bold>11</bold> right phallomere, dorsal view, holotype male (<named-content xmlns:xlink="http://www.w3.org/1999/xlink" content-type="dwc:institutional_code" xlink:type="simple">MNRJ</named-content>).</p></caption><graphic xmlns:xlink="http://www.w3.org/1999/xlink" xlink:href="zookeys-526-117-g001.jpg" position="float" orientation="portrait" xlink:type="simple" id="oo_60046.jpg"/></fig></tp:treatment-sec><tp:treatment-sec sec-type="Description"><title>Description.</title><p>Holotype. Male dimensions (mm): total length: 28. length of pronotum: 5.3; width of pronotum 7.4; length of tegmen: 24.1; width of tegmen 6.1. General coloration brown (Fig. <xref ref-type="fig" rid="F1">1</xref>). Pronotum light brown, shiny, with small irregular marks (Fig. <xref ref-type="fig" rid="F1">2</xref>). Head with vertex yellowish; palp light brown; antenna with apical segments dark brown (Fig. <xref ref-type="fig" rid="F1">3</xref>). Legs yellowish brown with dark brown spines. Pulvilli milky yellow. Arolia brown. Tegmen with anal field dark brown, lateral flap yellowish brown. Abdomen dark brown with white marks on medial area of first tergites. Supra-anal plate and subgenital plate yellowish brown.</p><p>Head. Triangular; interocular space narrow, occupying more than half the space between antennal insertions; vertex completely exposed. Ocelli small and little differentiated. Antennae long, slender, reaching beyond tip of abdomen; last segment of maxillary palp setose, 5<sup>th </sup>segment subequal to 4<sup>th</sup> segment.</p><p>Thorax. Pronotum convex and subtrapezoidal, apex straight, base slightly angular with lateral flaps slightly deflexed and margins round, widest at mid-caudal region. Disk of pronotum without sulci. Fore femur on anteroventral surface with 12 spines decreasing in size and two apical spines; mid femur on anteroventral surface with five spines decreasing in size and three spines increasing in distally; geniculate spine present; posteroventral surface with four subequal spines. Hind femur on anteroventral surface with seven subequal spines, plus one apical spine and one geniculated spine. Mid and hind coxae with latero-apical projections on inner surface. Arolia present. Claws symmetrical and without specialization. Tegmen developed, reaching beyond apex of abdomen, wider in anterior 1/3; marginal field well marked and slightly concave; scapular field slightly widened and round; discoidal field ample, anal field wide, with 8 axillary veins. Wings developed; ulnar vein with five incomplete rami and seven complete rami; apical triangle not developed; anal field folded as a fan.</p><p>Abdomen. Tergite I bearing median concavity with a series of marginal setae (Fig. <xref ref-type="fig" rid="F1">4</xref>). Tergite VII with two sulci on lateral margins, which are hidden by expansion of tergite VI (Fig. <xref ref-type="fig" rid="F1">5</xref>). Subgenital plate widened, with lower border setose, apex “V”shaped; left style small, wide, sclerotized with 2-3 apical spines; right accessory style similar to right style, and inserted next to it; left style small, wide, sclerotized, with 2-3 apical spines; left accessory style slender, shorter than other styles (Fig. <xref ref-type="fig" rid="F1">6</xref>). Supra-anal plate with lower margin with two small medio-lateral protuberances (Fig. <xref ref-type="fig" rid="F1">7</xref>). Left paraproct slender, weakly sclerotized, folded on itself; right paraproct hooked, strongly sclerotized, round apically, reaching beyond half of plate and covered with spines ventrally (Fig. <xref ref-type="fig" rid="F1">8</xref>). Genitalia with left phallomere hooked, concave, sclerotized, slender apically (Fig. <xref ref-type="fig" rid="F1">9</xref>). Median sclerite long, slender, with lanceolate tip (Fig. <xref ref-type="fig" rid="F1">10</xref>). Right phallomere triangular medially, weakly sclerotized and bearing convex sclerotized structure apically (Fig. <xref ref-type="fig" rid="F1">11</xref>).</p></tp:treatment-sec><tp:treatment-sec sec-type="Remarks"><title>Remarks.</title><p>This species is close to <italic><tp:taxon-name><tp:taxon-name-part taxon-name-part-type="genus">Xestoblatta</tp:taxon-name-part> <tp:taxon-name-part taxon-name-part-type="species">roppai</tp:taxon-name-part></tp:taxon-name></italic> in size, in the paraproct covered with spines ventrally, and modifications of tergite VII. It differs in the shape of the subgenital plate and the paraproct is longer and more slender than in <italic><tp:taxon-name><tp:taxon-name-part taxon-name-part-type="genus">Xestoblatta</tp:taxon-name-part> <tp:taxon-name-part taxon-name-part-type="species">roppai</tp:taxon-name-part></tp:taxon-name></italic> (Figs <xref ref-type="fig" rid="F4">39</xref> and <xref ref-type="fig" rid="F4">41</xref>).</p></tp:treatment-sec><tp:treatment-sec sec-type="Etymology"><title>Etymology.</title><p>The species was named in honor of Frederico Bührnheim, collectors of the specimens.</p></tp:treatment-sec><tp:treatment-sec sec-type="Known geographical distribution"><title>Known geographical distribution.</title><p>Brazil (AM)</p></tp:treatment-sec><tp:treatment-sec><!--Section generated to contain objects referenced in tp:taxon-treatment.--><fig id="F4" position="float" orientation="portrait"><label>Figures 34–44.</label><caption><p><bold>34</bold> Habitus, dorsal view, of the species <italic><tp:taxon-name><tp:taxon-name-part taxon-name-part-type="genus">Xestoblatta</tp:taxon-name-part> <tp:taxon-name-part taxon-name-part-type="species">roppai</tp:taxon-name-part></tp:taxon-name></italic> Rocha e Silva &amp; Fraga, 1975. holotype male (<named-content xmlns:xlink="http://www.w3.org/1999/xlink" content-type="dwc:institutional_code" xlink:type="simple">MNRJ</named-content>) <bold>35</bold> Pronotum, dorsal view, holotype male (<named-content xmlns:xlink="http://www.w3.org/1999/xlink" content-type="dwc:institutional_code" xlink:type="simple">MNRJ</named-content>) <bold>36</bold> Head, ventral view, holotype male (<named-content xmlns:xlink="http://www.w3.org/1999/xlink" content-type="dwc:institutional_code" xlink:type="simple">MNRJ</named-content>) <bold>37</bold> Tergal modification of the tergite I, dorsal view, holotype male (<named-content xmlns:xlink="http://www.w3.org/1999/xlink" content-type="dwc:institutional_code" xlink:type="simple">MNRJ</named-content>) <bold>38</bold> Tergal modification of the tergite VII, holotype male (<named-content xmlns:xlink="http://www.w3.org/1999/xlink" content-type="dwc:institutional_code" xlink:type="simple">MNRJ</named-content>) <bold>39</bold> Subgenital plate, ventral view, holotype male (<named-content xmlns:xlink="http://www.w3.org/1999/xlink" content-type="dwc:institutional_code" xlink:type="simple">MNRJ</named-content>) <bold>40</bold> Supra anal plate, dorsal view, holotype male (<named-content xmlns:xlink="http://www.w3.org/1999/xlink" content-type="dwc:institutional_code" xlink:type="simple">MNRJ</named-content>) <bold>41</bold> right paraproct, dorsal view (<named-content xmlns:xlink="http://www.w3.org/1999/xlink" content-type="dwc:institutional_code" xlink:type="simple">MNRJ</named-content>) <bold>42</bold> left phallomere, dorsal view (<named-content xmlns:xlink="http://www.w3.org/1999/xlink" content-type="dwc:institutional_code" xlink:type="simple">MNRJ</named-content>) <bold>43</bold> median sclerite, dorsal view (<named-content xmlns:xlink="http://www.w3.org/1999/xlink" content-type="dwc:institutional_code" xlink:type="simple">MNRJ</named-content>) <bold>44</bold> right phallomere, dorsal view (<named-content xmlns:xlink="http://www.w3.org/1999/xlink" content-type="dwc:institutional_code" xlink:type="simple">MNRJ</named-content>).</p></caption><graphic xmlns:xlink="http://www.w3.org/1999/xlink" xlink:href="zookeys-526-117-g004.jpg" position="float" orientation="portrait" xlink:type="simple" id="oo_60049.jpg"/></fig></tp:treatment-sec></tp:taxon-treatment>
