# Supplementary material for: Two new species of Xestoblatta Hebard, 1916 from Brazil, a redescription of Xestoblatta roppai Rocha e Silva Albuquerque & Fraga, 1975 and a key for the species of the buscki group (Blattodea, Ectobiidae, Blattellinae)
Source: Zookeys. 2015 Oct 12;(526):117–29. doi: 10.3897/zookeys.526.6077 (PMC4607848; doi:10.3897/zookeys.526.6077)
Supplement: XML Treatment for Xestoblatta rondonensis [file zookeys.526.6077-treatment2.xml]

<!DOCTYPE tp:taxon-treatment
  PUBLIC "-//TaxonX//DTD Taxonomic Treatment Publishing DTD v0 20100105//EN" "tax-treatment-NSO.dtd">
<tp:taxon-treatment xmlns:tp="http://www.plazi.org/taxpub"><tp:treatment-meta><kwd-group><label>Taxon classification</label><kwd><named-content content-type="kingdom">Animalia</named-content></kwd><kwd><named-content content-type="order">Blattodea</named-content></kwd><kwd><named-content content-type="family">Ectobiidae</named-content></kwd></kwd-group><mixed-citation publication-type="journal"><person-group><name><surname>Silva-da-Silva</surname><given-names>Luiz Rafael</given-names></name><name><surname>Lopes</surname><given-names>Sonia Maria</given-names></name></person-group><article-title>Two new species of <italic><tp:taxon-name><tp:taxon-name-part taxon-name-part-type="genus">Xestoblatta</tp:taxon-name-part></tp:taxon-name></italic> Hebard, 1916 from Brazil, a redescription of <italic><tp:taxon-name><tp:taxon-name-part taxon-name-part-type="genus">Xestoblatta</tp:taxon-name-part> <tp:taxon-name-part taxon-name-part-type="species">roppai</tp:taxon-name-part></tp:taxon-name></italic> Rocha e Silva Albuquerque &amp; Fraga, 1975 and a key for the species of the <italic><tp:taxon-name><tp:taxon-name-part taxon-name-part-type="species">buscki</tp:taxon-name-part></tp:taxon-name></italic> group (<tp:taxon-name><tp:taxon-name-part taxon-name-part-type="order">Blattodea</tp:taxon-name-part></tp:taxon-name>, <tp:taxon-name><tp:taxon-name-part taxon-name-part-type="family">Ectobiidae</tp:taxon-name-part></tp:taxon-name>, <tp:taxon-name><tp:taxon-name-part taxon-name-part-type="subfamily">Blattellinae</tp:taxon-name-part></tp:taxon-name>)</article-title><source>Zookeys</source><day>12</day><month>10</month><year>2015</year><volume>2015</volume><issue>526</issue><fpage>117</fpage><lpage>129</lpage><pub-id pub-id-type="doi">10.3897/zookeys.526.6077</pub-id></mixed-citation></tp:treatment-meta><tp:nomenclature><tp:taxon-name>
                            <tp:taxon-name-part taxon-name-part-type="genus">Xestoblatta</tp:taxon-name-part>
                            <tp:taxon-name-part taxon-name-part-type="species">rondonensis</tp:taxon-name-part>
                            <object-id xmlns:xlink="http://www.w3.org/1999/xlink" content-type="zoobank" xlink:type="simple">http://zoobank.org/B724266D-065E-4926-801B-3F073D1BD5CF</object-id>
                        </tp:taxon-name><tp:taxon-status xmlns:xlink="http://www.w3.org/1999/xlink" xlink:type="simple">sp. n.</tp:taxon-status><xref ref-type="fig" rid="F2">Figs 12–22</xref><!--PageBreak--><!--PageBreak--><!--PageBreak--></tp:nomenclature><tp:treatment-sec sec-type="type material"><title>Type material.</title><p>Holotype ♂, Brazil, Rondônia, Parque Estadual Guajará-Mirim, 26/01/1998, M.C. Araújo, Robson, Laurivite &amp; João Raimundo leg. Atrás do acampamento. Paratypes: 1 ♂ and 2 ♀, same data as the holotype, and 3 ♀, Reserva Mamoré, trilha atrás do acampamento (trail behind campsite) <named-content xmlns:xlink="http://www.w3.org/1999/xlink" content-type="dwc:institutional_code" xlink:type="simple">MNRJ</named-content>.</p></tp:treatment-sec><tp:treatment-sec sec-type="Diagnosis"><title>Diagnosis.</title><p>This species is characterized by having subgenital plate with margin ciliated, styles inserted laterally and spiny projection below left style. Right style rectangular with seven small sclerotized spines, inserted on lateral surface of style; left style short, not extending to 1/5 of subgenital plate, bifid, claw-shaped; accessory style present, curved, pointed, smaller than right style. Supra-anal plate trapezoidal with margin setose, cerci with 19 segments. Right paraproct long, extended beyond half of supra-anal plate, with two apical lobes, one slender and the other convex. Genitalia with left phallomere hook-shaped and with apical projection sclerotized; median sclerite slender, pointed, with slight apical curvature; right phallomere shaped as an inverted “Y” with sclerotized base.</p></tp:treatment-sec><tp:treatment-sec sec-type="Description"><title>Description.</title><p>Holotype. Male dimensions (mm) holotype ♂: Total length: 26.0; length of pronotum: 5.4; width of pronotum: 6.8; length of tegmen: 23.5; width of tegmen: 6.5.</p><p>General coloration. Dark brown and shiny (Fig. <xref ref-type="fig" rid="F2">12</xref>). Pronotum with lateral flaps light brown, contrasting with disk (Fig. <xref ref-type="fig" rid="F2">13</xref>). Head light brown (Fig. <xref ref-type="fig" rid="F2">14</xref>); antennae and maxillary palp golden tomentose. Tegmen with marginal field light brown. Legs reddish-brown and shiny; pulvilli whitish.</p><fig id="F2" position="float" orientation="portrait"><label>Figures 12–22.</label><caption><p><bold>12</bold> Habitus, dorsal view, of the species <italic><tp:taxon-name><tp:taxon-name-part taxon-name-part-type="genus">Xestoblatta</tp:taxon-name-part> <tp:taxon-name-part taxon-name-part-type="species">rondonensis</tp:taxon-name-part></tp:taxon-name></italic> sp. n. holotype male (<named-content xmlns:xlink="http://www.w3.org/1999/xlink" content-type="dwc:institutional_code" xlink:type="simple">MNRJ</named-content>) <bold>13</bold> Pronotum, dorsal view, holotype male (<named-content xmlns:xlink="http://www.w3.org/1999/xlink" content-type="dwc:institutional_code" xlink:type="simple">MNRJ</named-content>) <bold>14</bold> Head, ventral view, holotype male (<named-content xmlns:xlink="http://www.w3.org/1999/xlink" content-type="dwc:institutional_code" xlink:type="simple">MNRJ</named-content>) <bold>15</bold> Tergal modification of the tergite I, dorsal view, holotype male (<named-content xmlns:xlink="http://www.w3.org/1999/xlink" content-type="dwc:institutional_code" xlink:type="simple">MNRJ</named-content>) <bold>16</bold> Tergal modification of the tergite VII, dorsal view, holotype male (<named-content xmlns:xlink="http://www.w3.org/1999/xlink" content-type="dwc:institutional_code" xlink:type="simple">MNRJ</named-content>) <bold>17</bold> Subgenital plate, ventral view, holotype male (<named-content xmlns:xlink="http://www.w3.org/1999/xlink" content-type="dwc:institutional_code" xlink:type="simple">MNRJ</named-content>) <bold>18</bold> Supra anal plate, dorsal view, holotype male (<named-content xmlns:xlink="http://www.w3.org/1999/xlink" content-type="dwc:institutional_code" xlink:type="simple">MNRJ</named-content>) <bold>19</bold> right paraproct, dorsal view, holotype male (<named-content xmlns:xlink="http://www.w3.org/1999/xlink" content-type="dwc:institutional_code" xlink:type="simple">MNRJ</named-content>) <bold>20</bold> left phallomere, dorsal view, holotype male (<named-content xmlns:xlink="http://www.w3.org/1999/xlink" content-type="dwc:institutional_code" xlink:type="simple">MNRJ</named-content>) <bold>21</bold> median sclerite, dorsal view, holotype male (<named-content xmlns:xlink="http://www.w3.org/1999/xlink" content-type="dwc:institutional_code" xlink:type="simple">MNRJ</named-content>) <bold>22</bold> right phallomere, dorsal view, holotype male (<named-content xmlns:xlink="http://www.w3.org/1999/xlink" content-type="dwc:institutional_code" xlink:type="simple">MNRJ</named-content>).</p></caption><graphic xmlns:xlink="http://www.w3.org/1999/xlink" xlink:href="zookeys-526-117-g002.jpg" position="float" orientation="portrait" xlink:type="simple" id="oo_60047.jpg"/></fig><p>Head. Triangular and small; vertex covered by pronotum in dorsal view, interocular space ample, about 2/3 distance that separates antennal insertions; ocelli large and conspicuous; antennae long and ciliated, extending past apex of abdomen; maxillary palp ciliated, 3<sup>rd</sup> segment longer than the others, 4<sup>th</sup> segment slightly smaller than 5<sup>th</sup>, both dilated, 4<sup>th</sup> segment expanded apically and 5<sup>th</sup> basally.</p><p>Thorax. Pronotum convex and subtrapezoidal, with apex straight, base slightly angular and lateral flaps deflected, with round borders. Disk of pronotum without sulci. Tegmen long, extending beyond apex of abdomen; marginal field narrow and elongated, scapular field long with veins obliquely arranged; discoidal field ample, with veins arranged longitudinally and anal field elongate, with 8–9 axillary veins. Wings developed; apex of radial vein rami and costal field not dilated; anal field fan-folded and with small apical triangle. Legs long and spiny; fore femur on anteroventral surface with four spines up to median region, followed by series of strong spines that gradually decrease in size toward apex, and three large apical spines; posteroventral surface with five developed spines, one apical. Mid and hind femora with ventral surfaces similar, with seven developed spines, spaced, one apical; genicular spine present; pulvilli present on all tarsal segments; arolia developed; claws symmetrical and not specialized.</p><p>Abdomen. Tergite I modified, bearing row of setae (Fig. <xref ref-type="fig" rid="F2">15</xref>) and segment VII with medio-lateral concavity (Fig. <xref ref-type="fig" rid="F2">16</xref>). Subgenital plate with margin ciliated, styles inserted later<!--PageBreak--><!--PageBreak-->ally and spiny projection below left style. Right style rectangular with seven small sclerotized spines, inserted on lateral surface of style; left style short, not extending to 1/5 of subgenital plate, bifid, claw-shaped; accessory style present, curved, pointed, smaller than right style (Fig. <xref ref-type="fig" rid="F2">17</xref>). Supra-anal plate trapezoidal with margin setose, cerci with 19 segments (Fig. <xref ref-type="fig" rid="F2">18</xref>). Right paraproct long, extended beyond half of supra-anal plate, with two apical lobes, one slender and the other convex (Fig. <xref ref-type="fig" rid="F2">19</xref>). Genitalia with left phallomere hook-shaped and with apical projection sclerotized (Fig. <xref ref-type="fig" rid="F2">20</xref>); median sclerite slender, pointed, with slight apical curvature (Fig. <xref ref-type="fig" rid="F2">21</xref>); right phallomere shaped as an inverted “Y” with sclerotized base (Fig. <xref ref-type="fig" rid="F2">22</xref>).</p></tp:treatment-sec><tp:treatment-sec sec-type="Remarks"><title>Remarks.</title><p>This species is similar to <italic><tp:taxon-name><tp:taxon-name-part taxon-name-part-type="genus">Xestoblatta</tp:taxon-name-part> <tp:taxon-name-part taxon-name-part-type="species">mamorensis</tp:taxon-name-part></tp:taxon-name></italic> in the bilobed right paraproct with one slender lobe, and the distribution of styles on the subgenital plate. It differs in the shape of the right style (Fig. <xref ref-type="fig" rid="F2">17</xref>), coloration and habitus (Fig. <xref ref-type="fig" rid="F2">12</xref>), and right phallomere (Fig. <xref ref-type="fig" rid="F2">22</xref>)</p></tp:treatment-sec><tp:treatment-sec sec-type="Etymology"><title>Etymology.</title><p>The species name honors the state of Brazil where the species was collected.</p></tp:treatment-sec><tp:treatment-sec sec-type="Known geographical distribution"><title>Known geographical distribution.</title><p>Brazil (RO)</p></tp:treatment-sec></tp:taxon-treatment>
