# Supplementary material for: Two new species of Xestoblatta Hebard, 1916 from Brazil, a redescription of Xestoblatta roppai Rocha e Silva Albuquerque & Fraga, 1975 and a key for the species of the buscki group (Blattodea, Ectobiidae, Blattellinae)
Source: Zookeys. 2015 Oct 12;(526):117–29. doi: 10.3897/zookeys.526.6077 (PMC4607848; doi:10.3897/zookeys.526.6077)
Supplement: XML Treatment for Xestoblatta mamorensis [file zookeys.526.6077-treatment3.xml]

<!DOCTYPE tp:taxon-treatment
  PUBLIC "-//TaxonX//DTD Taxonomic Treatment Publishing DTD v0 20100105//EN" "tax-treatment-NSO.dtd">
<tp:taxon-treatment xmlns:tp="http://www.plazi.org/taxpub"><tp:treatment-meta><kwd-group><label>Taxon classification</label><kwd><named-content content-type="kingdom">Animalia</named-content></kwd><kwd><named-content content-type="order">Blattodea</named-content></kwd><kwd><named-content content-type="family">Ectobiidae</named-content></kwd></kwd-group><mixed-citation publication-type="journal"><person-group><name><surname>Silva-da-Silva</surname><given-names>Luiz Rafael</given-names></name><name><surname>Lopes</surname><given-names>Sonia Maria</given-names></name></person-group><article-title>Two new species of <italic><tp:taxon-name><tp:taxon-name-part taxon-name-part-type="genus">Xestoblatta</tp:taxon-name-part></tp:taxon-name></italic> Hebard, 1916 from Brazil, a redescription of <italic><tp:taxon-name><tp:taxon-name-part taxon-name-part-type="genus">Xestoblatta</tp:taxon-name-part> <tp:taxon-name-part taxon-name-part-type="species">roppai</tp:taxon-name-part></tp:taxon-name></italic> Rocha e Silva Albuquerque &amp; Fraga, 1975 and a key for the species of the <italic><tp:taxon-name><tp:taxon-name-part taxon-name-part-type="species">buscki</tp:taxon-name-part></tp:taxon-name></italic> group (<tp:taxon-name><tp:taxon-name-part taxon-name-part-type="order">Blattodea</tp:taxon-name-part></tp:taxon-name>, <tp:taxon-name><tp:taxon-name-part taxon-name-part-type="family">Ectobiidae</tp:taxon-name-part></tp:taxon-name>, <tp:taxon-name><tp:taxon-name-part taxon-name-part-type="subfamily">Blattellinae</tp:taxon-name-part></tp:taxon-name>)</article-title><source>Zookeys</source><day>12</day><month>10</month><year>2015</year><volume>2015</volume><issue>526</issue><fpage>117</fpage><lpage>129</lpage><pub-id pub-id-type="doi">10.3897/zookeys.526.6077</pub-id></mixed-citation></tp:treatment-meta><tp:nomenclature><tp:taxon-name>
                            <tp:taxon-name-part taxon-name-part-type="genus">Xestoblatta</tp:taxon-name-part>
                            <tp:taxon-name-part taxon-name-part-type="species">mamorensis</tp:taxon-name-part>
                        </tp:taxon-name><tp:taxon-authority>Lopes &amp; Oliveira, 2006</tp:taxon-authority><xref ref-type="fig" rid="F3">Figs 23–33</xref></tp:nomenclature><tp:treatment-sec sec-type="type material"><title>Type material.</title><p>Holotype ♂ (examined) Brasil: Rondônia, Reserva Mamoré, 25/01/1998, without collector. Museu Nacional, <named-content xmlns:xlink="http://www.w3.org/1999/xlink" content-type="dwc:institutional_code" xlink:type="simple">UFRJ</named-content>, Rio de Janeiro, Brazil.</p></tp:treatment-sec><tp:treatment-sec sec-type="Dimensions"><title>Dimensions</title><p>(mm). Holotype ♂ Total length: 30; length of pronotum: 5.0; width of pronotum: 8.0; length of tegmen: 25; width of tegmen: 7.0.</p></tp:treatment-sec><tp:treatment-sec sec-type="Description"><title>Description.</title><p>This species was found in the Reserva Mamoré, Rondônia. It can be separated from other <italic><tp:taxon-name><tp:taxon-name-part taxon-name-part-type="genus">Xestoblatta</tp:taxon-name-part></tp:taxon-name></italic> species by the habitus (Fig. <xref ref-type="fig" rid="F3">23</xref>), coloration of the pronotum (Fig. <xref ref-type="fig" rid="F3">24</xref>) and head (Fig. <xref ref-type="fig" rid="F3">25</xref>), shape of the tergal modifications (Figs <xref ref-type="fig" rid="F3">26</xref> and <xref ref-type="fig" rid="F3">27</xref>), and morphological differences in the subgenital plate (Fig. <xref ref-type="fig" rid="F3">28</xref>). In the original description, tergite VII and the right paraproct were not described. These characters are deemed very important to separate the species and therefore are described below.</p><fig id="F3" position="float" orientation="portrait"><label>Figures 23–33.</label><caption><p><bold>23</bold> Habitus, dorsal view, of the species <italic><tp:taxon-name><tp:taxon-name-part taxon-name-part-type="genus">Xestoblatta</tp:taxon-name-part> <tp:taxon-name-part taxon-name-part-type="species">mamorensis</tp:taxon-name-part></tp:taxon-name></italic> Lopes &amp; Oliveira, 2006. holotype male (<named-content xmlns:xlink="http://www.w3.org/1999/xlink" content-type="dwc:institutional_code" xlink:type="simple">MNRJ</named-content>) <bold>24</bold> Pronotum, dorsal view, holotype male (<named-content xmlns:xlink="http://www.w3.org/1999/xlink" content-type="dwc:institutional_code" xlink:type="simple">MNRJ</named-content>) <bold>25</bold> Head, ventral view, holotype male (<named-content xmlns:xlink="http://www.w3.org/1999/xlink" content-type="dwc:institutional_code" xlink:type="simple">MNRJ</named-content>) <bold>26</bold> Tergal modification of the tergite VII, dorsal view, holotype male (<named-content xmlns:xlink="http://www.w3.org/1999/xlink" content-type="dwc:institutional_code" xlink:type="simple">MNRJ</named-content>) <bold>27</bold> Tergal modification of the tergite VII, dorsal view, holotype male (<named-content xmlns:xlink="http://www.w3.org/1999/xlink" content-type="dwc:institutional_code" xlink:type="simple">MNRJ</named-content>) <bold>28</bold> Subgenital plate, ventral view, holotype male (<named-content xmlns:xlink="http://www.w3.org/1999/xlink" content-type="dwc:institutional_code" xlink:type="simple">MNRJ</named-content>) <bold>29</bold> Supra anal plate, dorsal view, holotype male (<named-content xmlns:xlink="http://www.w3.org/1999/xlink" content-type="dwc:institutional_code" xlink:type="simple">MNRJ</named-content>) <bold>30</bold> right paraproct, dorsal view (<named-content xmlns:xlink="http://www.w3.org/1999/xlink" content-type="dwc:institutional_code" xlink:type="simple">MNRJ</named-content>) <bold>31</bold> left phallomere, dorsal view (<named-content xmlns:xlink="http://www.w3.org/1999/xlink" content-type="dwc:institutional_code" xlink:type="simple">MNRJ</named-content>) <bold>32</bold> median sclerite, dorsal view <named-content xmlns:xlink="http://www.w3.org/1999/xlink" content-type="dwc:institutional_code" xlink:type="simple">MNRJ</named-content> <bold>33</bold> right phallomere, dorsal view, of the holotype (<named-content xmlns:xlink="http://www.w3.org/1999/xlink" content-type="dwc:institutional_code" xlink:type="simple">MNRJ</named-content>).</p></caption><graphic xmlns:xlink="http://www.w3.org/1999/xlink" xlink:href="zookeys-526-117-g003.jpg" position="float" orientation="portrait" xlink:type="simple" id="oo_60048.jpg"/></fig><p>Abdomen. Tergite VII with two lateral grooves (Figs <xref ref-type="fig" rid="F3">26</xref> and <xref ref-type="fig" rid="F3">27</xref>). Supra-anal plate with right paraproct reaching beyond half of plate (Fig. <xref ref-type="fig" rid="F3">29</xref>). Also with two lobes, one convex at apex and covered with weakly sclerotized setae, and the other slender, curved and larger than the first (Fig. <xref ref-type="fig" rid="F3">30</xref>). Genital plate with left phallomere hooked (Fig. <xref ref-type="fig" rid="F3">31</xref>); median sclerite slender, lanceolate (Fig. <xref ref-type="fig" rid="F3">32</xref>); right phallomere shaped as inverted “Y” and with sclerotized base (Fig. <xref ref-type="fig" rid="F3">33</xref>).</p></tp:treatment-sec><tp:treatment-sec sec-type="Known geographical distribution"><title>Known geographical distribution.</title><p>Brazil (RO)</p></tp:treatment-sec></tp:taxon-treatment>
