# Supplementary material for: Two new species of Xestoblatta Hebard, 1916 from Brazil, a redescription of Xestoblatta roppai Rocha e Silva Albuquerque & Fraga, 1975 and a key for the species of the buscki group (Blattodea, Ectobiidae, Blattellinae)
Source: Zookeys. 2015 Oct 12;(526):117–29. doi: 10.3897/zookeys.526.6077 (PMC4607848; doi:10.3897/zookeys.526.6077)
Supplement: XML Treatment for Xestoblatta roppai [file zookeys.526.6077-treatment4.xml]

<!DOCTYPE tp:taxon-treatment
  PUBLIC "-//TaxonX//DTD Taxonomic Treatment Publishing DTD v0 20100105//EN" "tax-treatment-NSO.dtd">
<tp:taxon-treatment xmlns:tp="http://www.plazi.org/taxpub"><tp:treatment-meta><kwd-group><label>Taxon classification</label><kwd><named-content content-type="kingdom">Animalia</named-content></kwd><kwd><named-content content-type="order">Blattodea</named-content></kwd><kwd><named-content content-type="family">Ectobiidae</named-content></kwd></kwd-group><mixed-citation publication-type="journal"><person-group><name><surname>Silva-da-Silva</surname><given-names>Luiz Rafael</given-names></name><name><surname>Lopes</surname><given-names>Sonia Maria</given-names></name></person-group><article-title>Two new species of <italic><tp:taxon-name><tp:taxon-name-part taxon-name-part-type="genus">Xestoblatta</tp:taxon-name-part></tp:taxon-name></italic> Hebard, 1916 from Brazil, a redescription of <italic><tp:taxon-name><tp:taxon-name-part taxon-name-part-type="genus">Xestoblatta</tp:taxon-name-part> <tp:taxon-name-part taxon-name-part-type="species">roppai</tp:taxon-name-part></tp:taxon-name></italic> Rocha e Silva Albuquerque &amp; Fraga, 1975 and a key for the species of the <italic><tp:taxon-name><tp:taxon-name-part taxon-name-part-type="species">buscki</tp:taxon-name-part></tp:taxon-name></italic> group (<tp:taxon-name><tp:taxon-name-part taxon-name-part-type="order">Blattodea</tp:taxon-name-part></tp:taxon-name>, <tp:taxon-name><tp:taxon-name-part taxon-name-part-type="family">Ectobiidae</tp:taxon-name-part></tp:taxon-name>, <tp:taxon-name><tp:taxon-name-part taxon-name-part-type="subfamily">Blattellinae</tp:taxon-name-part></tp:taxon-name>)</article-title><source>Zookeys</source><day>12</day><month>10</month><year>2015</year><volume>2015</volume><issue>526</issue><fpage>117</fpage><lpage>129</lpage><pub-id pub-id-type="doi">10.3897/zookeys.526.6077</pub-id></mixed-citation></tp:treatment-meta><tp:nomenclature><tp:taxon-name>
                            <tp:taxon-name-part taxon-name-part-type="genus">Xestoblatta</tp:taxon-name-part>
                            <tp:taxon-name-part taxon-name-part-type="species">roppai</tp:taxon-name-part>
                        </tp:taxon-name><tp:taxon-authority>Rocha e Silva &amp; Fraga, 1975</tp:taxon-authority><xref ref-type="fig" rid="F4">Figs 34–44</xref></tp:nomenclature><tp:treatment-sec sec-type="type material"><title>Type material.</title><p>Holotype ♂ – Brazil: Mato Grosso, Vila Vera, X-1973, Roppa &amp; Alvarenga col. Museu Nacional, <named-content xmlns:xlink="http://www.w3.org/1999/xlink" content-type="dwc:institutional_code" xlink:type="simple">UFRJ</named-content>, Rio de Janeiro, Brazil.</p><!--PageBreak--><!--PageBreak--><!--PageBreak--></tp:treatment-sec><tp:treatment-sec sec-type="Dimensions"><title>Dimensions</title><p>(mm). Holotype ♂ Total length: 26 to 30; length of pronotum: 4.0; width of pronotum: 5.9; length of tegmen: 22.3; width of tegmen: 11.4.</p></tp:treatment-sec><tp:treatment-sec sec-type="Description"><title>Description.</title><p>General coloration dark brown, shiny (Fig. <xref ref-type="fig" rid="F4">34</xref>). Pronotum yellowish brown; central disk with scattered brown marks (Fig. <xref ref-type="fig" rid="F4">35</xref>). Head rusty yellow; frons and clypeus with occasional marks and labrum brown (Fig. <xref ref-type="fig" rid="F4">36</xref>). Antennae with basal segments pale and apical segments pigmented. Ocelli whitish. Legs with brown mark at base of coxae and margins. Abdomen dark brown with white marks from tergite I to tergite IV; tergite VII with white lateral marks; sternite orange brown.</p><fig id="F4" position="float" orientation="portrait"><label>Figures 34–44.</label><caption><p><bold>34</bold> Habitus, dorsal view, of the species <italic><tp:taxon-name><tp:taxon-name-part taxon-name-part-type="genus">Xestoblatta</tp:taxon-name-part> <tp:taxon-name-part taxon-name-part-type="species">roppai</tp:taxon-name-part></tp:taxon-name></italic> Rocha e Silva &amp; Fraga, 1975. holotype male (<named-content xmlns:xlink="http://www.w3.org/1999/xlink" content-type="dwc:institutional_code" xlink:type="simple">MNRJ</named-content>) <bold>35</bold> Pronotum, dorsal view, holotype male (<named-content xmlns:xlink="http://www.w3.org/1999/xlink" content-type="dwc:institutional_code" xlink:type="simple">MNRJ</named-content>) <bold>36</bold> Head, ventral view, holotype male (<named-content xmlns:xlink="http://www.w3.org/1999/xlink" content-type="dwc:institutional_code" xlink:type="simple">MNRJ</named-content>) <bold>37</bold> Tergal modification of the tergite I, dorsal view, holotype male (<named-content xmlns:xlink="http://www.w3.org/1999/xlink" content-type="dwc:institutional_code" xlink:type="simple">MNRJ</named-content>) <bold>38</bold> Tergal modification of the tergite VII, holotype male (<named-content xmlns:xlink="http://www.w3.org/1999/xlink" content-type="dwc:institutional_code" xlink:type="simple">MNRJ</named-content>) <bold>39</bold> Subgenital plate, ventral view, holotype male (<named-content xmlns:xlink="http://www.w3.org/1999/xlink" content-type="dwc:institutional_code" xlink:type="simple">MNRJ</named-content>) <bold>40</bold> Supra anal plate, dorsal view, holotype male (<named-content xmlns:xlink="http://www.w3.org/1999/xlink" content-type="dwc:institutional_code" xlink:type="simple">MNRJ</named-content>) <bold>41</bold> right paraproct, dorsal view (<named-content xmlns:xlink="http://www.w3.org/1999/xlink" content-type="dwc:institutional_code" xlink:type="simple">MNRJ</named-content>) <bold>42</bold> left phallomere, dorsal view (<named-content xmlns:xlink="http://www.w3.org/1999/xlink" content-type="dwc:institutional_code" xlink:type="simple">MNRJ</named-content>) <bold>43</bold> median sclerite, dorsal view (<named-content xmlns:xlink="http://www.w3.org/1999/xlink" content-type="dwc:institutional_code" xlink:type="simple">MNRJ</named-content>) <bold>44</bold> right phallomere, dorsal view (<named-content xmlns:xlink="http://www.w3.org/1999/xlink" content-type="dwc:institutional_code" xlink:type="simple">MNRJ</named-content>).</p></caption><graphic xmlns:xlink="http://www.w3.org/1999/xlink" xlink:href="zookeys-526-117-g004.jpg" position="float" orientation="portrait" xlink:type="simple" id="oo_60049.jpg"/></fig><p>Head. Triangular, interocular space half width of antennal insertions. Ocelli well developed. Vertex slightly exposed. Maxillary palp setose on segments 4 and 5, 3<sup>rd</sup> and 5<sup>th</sup> segments subequal in length; 4<sup>th</sup> segment slightly smaller than both.</p><p>Thorax. Pronotum slightly convex, angulate on posterior surface, widest in medio-caudal region. Lateral flaps developed and deflexed. Legs robust with coxae wide; fore femur on anteroventral surface with row of 9 long spines, decreasing in size toward apex and ending in 3 elongate apical spines. Posteroventral surface with sparse spines, irregular, last spine apical. Fore and hind femora with spines on both margins and genicular spines. Pulvilli, arolia, and claws well developed. Tegmen well developed, reaching beyond tip of cerci. Marginal field well demarcated. Discoidal field convex and with venular arrangement. Anal field ample, convex, with six axillary veins. Wings developed; anal field fan-folded; apical triangle small.</p><p>Abdomen. Tergites I and VII modified (Figs <xref ref-type="fig" rid="F4">37</xref> and <xref ref-type="fig" rid="F4">38</xref>). Subgenital plate asymmetrical, setose at apex and styles unequal in shape and size, inserted laterally on plate. Right style bifid and pointed, with accessory style; left style rectangular, with approximately six spines on ventral margin (Fig. <xref ref-type="fig" rid="F4">39</xref>). Supra-anal plate projected between cerci, bilobed apically, setose on margins. Cerci long (Fig. <xref ref-type="fig" rid="F4">40</xref>). Right paraproct long, L-shaped, reaching beyond half the length of the supra-anal plate, covered ventrally with sclerotized setae resembling spines (Fig. <xref ref-type="fig" rid="F4">41</xref>). Genitalia with left phallomere hook-shaped, recurved internally (Fig. <xref ref-type="fig" rid="F4">42</xref>). Median sclerite elongate, with apex slightly curved and pointed (Fig. <xref ref-type="fig" rid="F4">43</xref>); right phallomere weakly sclerotized, median portion triangular (Fig. <xref ref-type="fig" rid="F4">44</xref>).</p></tp:treatment-sec><tp:treatment-sec sec-type="Known geographical distribution"><title>Known geographical distribution.</title><p>Brazil (MT)</p></tp:treatment-sec></tp:taxon-treatment>
